# Supplementary material for: The anti-cancer transition-state inhibitor MTDIA inhibits human MTAP, inducing autophagy in humanized yeast
Source: Dis Model Mech. 2025 Jun 30;18(6):dmm052173. doi: 10.1242/dmm.052173 (PMC12231107; doi:10.1242/dmm.052173)
Supplement: Table S1. Annotation of the genetic interactions that confer reduced growth or increased growth of meu1Δ. [file dmm-18-052173-TableS1.xlsx]

## Sheet: Supplementary Table S1
ORF	Gene	Screen	Percent Growth (Treated/Untreated)	SD	P value	Function/Process
YBR106W	SND3	meu1 SGA	-9.28149	4.32346	0.00231544	Protein targeting to ER
YGL105W	ARC1	meu1 SGA	-6.99064	1.71235	0.00186951	Lipid metabolism, binds tRNA
YIL011W	TIR3	meu1 SGA	-1.17253	0.630405	0.0493716	Unknown, cell wall remodeling/assembly
YDR410C	STE14	meu1 SGA	-0.31907	4.3307	0.0360463	Transcription, methylation
YDL041W	YDL041W	meu1 SGA	-0.124623	2.30357	0.00779405	Unknown
YIL047C	SYG1	meu1 SGA	0.731034	3.42871	0.00420138	Response to starvation
YGL147C	RPL9A	meu1 SGA	0.848261	2.62324	0.00242449	Translation
YDR080W	VPS41	meu1 SGA	1.66241	2.12445	0.00592161	Lipid metabolism, autophagy
YHR194W	MDM31	meu1 SGA	2.47858	3.42478	0.0169721	Mitochondrion organization, ion homeostasis
YPR070W	MED1	meu1 SGA	6.77148	6.27726	0.00460154	Transcription
YBR036C	CSG2	meu1 SGA	7.63209	5.86085	0.0125519	Lipid metabolism
YNL080C	EOS1	meu1 SGA	9.12139	4.26663	0.00361202	Unknown, oxidative stress, N-linked glycosylation
YLR134W	PDC5	meu1 SGA	11.394	3.99173	0.0115509	Central carbon metabolism
YLR184W	YLR184W	meu1 SGA	12.8129	1.66754	0.00131036	Unknown
YOL020W	TAT2	meu1 SGA	13.0768	5.09485	0.0224801	Amino acid metabolism
YNL141W	AAH1	meu1 SGA	13.1101	3.35922	0.00152806	Purine nucleotide metabolism
YDR359C	VID21	meu1 SGA	14.9828	6.57291	0.00631363	Transcription
YDR388W	RVS167	meu1 SGA	15.0824	2.00903	0.0139575	Lipid metabolism, endocytosis
YCR081W	SRB8	meu1 SGA	15.1164	5.41178	0.00167291	Transcription
YPR024W	YME1	meu1 SGA	15.2655	2.67398	0.00960139	Mitochondrial protein transport/homeostasis/turnover
YNL259C	ATX1	meu1 SGA	17.4616	5.49885	0.0224792	Ion binding
YDR207C	UME6	meu1 SGA	17.7599	8.11042	0.0428851	Transcription
YBR020W	GAL1	meu1 SGA	17.9099	7.55078	0.021568	Ion binding
YER092W	IES5	meu1 SGA	22.1696	8.89698	0.0448446	Transcription
YOL110W	SHR5	meu1 SGA	23.8749	1.03056	0.00118315	Lipid metabolism
YCR077C	PAT1	meu1 SGA	24.9214	3.28916	0.00415621	Translation
YLL019C	KNS1	meu1 SGA	26.2144	8.87247	0.0228798	Autophagy
YOR293W	RPS10A	meu1 SGA	28.8637	1.4107	3.1936e-05	Translation
YDR290W	YDR290W	meu1 SGA	32.0703	1.20076	0.00574058	Unknown
YBR289W	SNF5	meu1 SGA	33.2506	2.22511	0.0125203	Transcription
YBR131W	CCZ1	meu1 SGA	34.9611	1.75107	0.00611862	Lipid metabolism, autophagy
YPR179C	HDA3	meu1 SGA	35.1208	2.0534	0.0171542	Transcription
YOR270C	VPH1	meu1 SGA	36.1469	2.98441	0.0186662	Vacuolar acidifcation
YDL077C	VAM6	meu1 SGA	39.2098	1.2136	0.00226289	Lipid metabolism, autophagy
YOL121C	RPS19A	meu1 SGA	40.5275	1.23516	0.036118	Translation
YGR157W	CHO2	meu1 SGA	45.9486	9.4291	0.00252495	Lipid metabolism
YDL160C	DHH1	meu1 SGA	51.0736	6.10121	0.00467611	Translation
YOR068C	VAM10	meu1 SGA	51.1648	8.04489	0.0451627	Vacuolar morphology
YER145C	FTR1	meu1 SGA	51.8769	4.77188	0.0212518	Ion binding
YNL229C	URE2	meu1 SGA	52.0415	1.7281	0.0311214	Oxidative stress
YAL002W	VPS8	meu1 SGA	52.4749	2.37328	0.00070275	Endosomal transport
YFL013W-A	YFL013W-A	meu1 SGA	52.9602	3.29992	0.00482913	Unknown
YDR293C	SSD1	meu1 SGA	54.5411	9.86715	0.0272066	Translation, interacts with TOR pathway
YOL068C	HST1	meu1 SGA	54.779	1.77045	0.0079973	Transcription
YCL025C	AGP1	meu1 SGA	55.6902	7.68932	0.0277056	Amino acid metabolism
YDL074C	BRE1	meu1 SGA	55.8071	1.50135	0.00363549	Transcription
YDR121W	DPB4	meu1 SGA	55.8943	4.19806	0.000185714	Transcription
YOR072W	YOR072W	meu1 SGA	56.3717	1.08228	0.0114153	Unknown
YGL124C	MON1	meu1 SGA	57.1211	1.76426	0.001965	Autophagy, lipid metabolism,
YKL081W	TEF4	meu1 SGA	58.2976	1.8523	0.0089592	Translation
YOR275C	RIM20	meu1 SGA	58.6179	1.5759	0.0351809	Endosomal transport (RIM101 pathway)
YPR173C	VPS4	meu1 SGA	58.9788	2.70014	0.0262717	Endosomal transport, lipid metabolism, autophagy
YOR030W	DFG16	meu1 SGA	59.1876	2.61238	0.022819	pH sensing (RIM101 pathway)
YOR128C	ADE2	meu1 SGA	59.8834	1.62486	0.024696	Purine nucleotide metabolism
YOR136W	IDH2	meu1 SGA	60.5917	7.3834	0.0241207	Central carbon metabolism
YLR199C	PBA1	meu1 SGA	60.7941	1.37037	0.0250662	Proteasome assembly/biogenesis
YLR426W	TDA5	meu1 SGA	61.0644	1.07112	0.0381538	Unknown
YMR105C	PGM2	meu1 SGA	61.7695	1.7433	0.0235367	Phosphoglucomutase activity, carbohydrate metabolism, polyamine-sensitive
YPL261C	YPL261C	meu1 SGA	62.7081	1.46435	0.0164931	Unknown
YOR279C	RFM1	meu1 SGA	69.8997	1.05173	0.0309216	Transcription
YOR191W	ULS1	meu1 SGA	70.5179	5.35888	0.03287	Transcription
YDR310C	SUM1	meu1 SGA	71.9404	6.61878	0.009641	Transcription
YLR194C	NCW2	meu1 SGA	73.2082	7.25104	0.00431396	Cell wall remodeling/assembly
YCL032W	STE50	meu1 SGA	74.1445	9.09661	0.00673494	Kinase, signal transduction, mating, osmotolerance
YNL296W	YNL296W	meu1 SGA	130.554	5.64412	0.000139381	Unknown
YNL294C	RIM21	meu1 SGA	136.788	13.7944	0.000137852	pH sensor, RIM101 pathway
YCR034W	ELO2	meu1 SGA	138.279	3.04922	0.000496142	Lipid metabolism
YCL037C	SRO9	meu1 SGA	171.466	1.21218	0.03851	Translation
YPR069C	SPE3	meu1 SGA	200.606	19.8564	0.0350403	Purine nucleotide metabolism, spermidine synthesis, polyamine biosynthesis
YLR357W	RSC2	meu1 SGA	350.302	16.1962	0.0273016	Transcription
