# Supplementary material for: The anti-cancer transition-state inhibitor MTDIA inhibits human MTAP, inducing autophagy in humanized yeast
Source: Dis Model Mech. 2025 Jun 30;18(6):dmm052173. doi: 10.1242/dmm.052173 (PMC12231107; doi:10.1242/dmm.052173)
Supplement: Table S2. The validated gene deletions sensitive to meu1Δ were assessed for enrichment to the major hierarchical gene ontology (GO) category Biological Process using YeastEnrichr with P-values corrected for multiple testing using the Benjamini -Hochberg false discovery rate of 0.05. [file dmm-18-052173-TableS2.xlsx]

## Sheet: Supplementary Table S2
GO Biological Process	Overlap	P-value	Adjusted P-value	Z-score	Combined Score	Genes
negative regulation of transcription, DNA-templated (GO:0045892)	7/132	3.94334e-07	0.000123032	-1.39835	20.6202	SUM1;MED1;KNS1;SRB8;UME6;RFM1;HDA3
carbon catabolite activation of transcription (GO:0045991)	3/14	1.45385e-05	0.000907204	-2.45134	27.3048	SRB8;SNF5;GAL1
vesicle-mediated transport (GO:0016192)	7/213	9.55876e-06	0.000907204	-1.70543	19.7114	MON1;VPS4;VPS41;CCZ1;ELO2;VAM6;RVS167
protein maturation (GO:0051604)	4/41	1.26354e-05	0.000907204	-1.59398	17.9785	RIM20;DFG16;YME1;STE14
negative regulation of transcription from RNA polymerase II promoter (GO:0000122)	6/147	1.26697e-05	0.000907204	-1.33622	15.0676	SUM1;MED1;SRB8;UME6;RFM1;HDA3
protein targeting (GO:0006605)	5/93	1.8595e-05	0.000966941	-1.31362	14.3087	MON1;VPS8;VPS41;CCZ1;SHR5
vacuolar transport (GO:0007034)	5/98	2.39719e-05	0.00106846	-1.43729	15.2908	MON1;VPS4;VPS8;VPS41;CCZ1
protein targeting to vacuole (GO:0006623)	4/58	5.06164e-05	0.00197404	-1.70249	16.8398	MON1;VPS8;VPS41;CCZ1
regulation of vacuole organization (GO:0044088)	3/22	6.02857e-05	0.00208991	-1.48468	14.4257	RIM21;VPS41;VAM6
regulation of DNA-dependent DNA replication initiation (GO:0030174)	3/23	6.91548e-05	0.00215763	-1.62204	15.5378	SUM1;BRE1;RFM1
macroautophagy (GO:0016236)	4/68	9.46333e-05	0.00268414	-1.48835	13.7903	MON1;VPS4;VPS41;CCZ1
endosome transport via multivesicular body sorting pathway (GO:0032509)	3/27	0.000113076	0.00293998	-1.53331	13.9339	VPS4;VPS8;ELO2
establishment of protein localization to vacuole (GO:0072666)	4/74	0.000131611	0.00315866	-1.62722	14.5403	MON1;VPS8;VPS41;CCZ1
protein localization to vacuolar membrane (GO:1903778)	2/6	0.000179498	0.00342888	-2.49112	21.4868	MON1;CCZ1
positive regulation of DNA-dependent DNA replication initiation (GO:0032298)	2/6	0.000179498	0.00342888	-2.3859	20.5792	SUM1;RFM1
regulation of transcription from RNA polymerase II promoter (GO:0006357)	7/337	0.000174833	0.00342888	-1.50517	13.0222	SUM1;MED1;SRB8;SNF5;UME6;RFM1;HDA3
chromatin remodeling (GO:0006338)	4/81	0.00018683	0.00342888	-1.36586	11.7263	RSC2;SNF5;UME6;DPB4
negative regulation of translation (GO:0017148)	3/33	0.000207771	0.00360137	-1.39426	11.822	PAT1;SSD1;DHH1
cytoplasmic mRNA processing body assembly (GO:0033962)	2/7	0.000250728	0.0037251	-2.31942	19.2307	PAT1;DHH1
vacuole fusion (GO:0097576)	3/35	0.000247996	0.0037251	-1.49828	12.4389	VPS41;VAM10;VAM6
vacuole fusion, non-autophagic (GO:0042144)	3/35	0.000247996	0.0037251	-1.45688	12.0952	VPS41;VAM10;VAM6
recombinational repair (GO:0000725)	3/38	0.000317254	0.00380705	-1.72712	13.9133	BRE1;RSC2;SNF5
late endosome to vacuole transport (GO:0045324)	3/38	0.000317254	0.00380705	-1.63155	13.1434	VPS4;VPS8;ELO2
protein targeting to membrane (GO:0006612)	3/38	0.000317254	0.00380705	-1.61698	13.0261	MON1;CCZ1;SHR5
protein processing (GO:0016485)	3/38	0.000317254	0.00380705	-1.44103	11.6086	RIM20;DFG16;VPS41
ATP-dependent chromatin remodeling (GO:0043044)	3/36	0.000269864	0.00380705	-1.39956	11.501	RSC2;SNF5;DPB4
regulation of vesicle fusion (GO:0031338)	2/8	0.000333547	0.00385432	-2.07039	16.575	VPS41;VAM6
positive regulation of transcription by galactose (GO:0000411)	2/9	0.000427875	0.00476775	-2.06695	16.0326	SRB8;GAL1
galactose catabolic process (GO:0019388)	2/10	0.000533634	0.00504526	-2.07982	15.6731	PGM2;GAL1
positive regulation of DNA-dependent DNA replication (GO:2000105)	2/10	0.000533634	0.00504526	-2.03856	15.3622	SUM1;RFM1
regulation of SNARE complex assembly (GO:0035542)	2/10	0.000533634	0.00504526	-2.00462	15.1064	VPS41;VAM6
cellular response to pH (GO:0071467)	2/10	0.000533634	0.00504526	-1.9158	14.4371	RIM21;DFG16
late endosome to vacuole transport via multivesicular body sorting pathway (GO:0032511)	3/44	0.000490643	0.00504526	-1.27185	9.6912	VPS4;VPS8;ELO2
membrane fusion (GO:0061025)	3/47	0.000596216	0.00537052	-1.47762	10.9712	VPS41;VAM10;VAM6
translation (GO:0006412)	6/297	0.000602463	0.00537052	-1.32658	9.8359	ARC1;RPS10A;TEF4;SRO9;RPS19A;RPL9A
proteolysis (GO:0006508)	3/50	0.000715293	0.0061992	-1.54552	11.1939	RIM20;DFG16;YME1
cellular calcium ion homeostasis (GO:0006874)	2/14	0.0010694	0.00901762	-1.99692	13.6603	CSG2;PGM2
regulation of vacuole fusion, non-autophagic (GO:0032889)	2/15	0.00123113	0.00972395	-1.97275	13.217	VPS41;VAM6
calcium ion homeostasis (GO:0055074)	2/15	0.00123113	0.00972395	-1.66369	11.1464	CSG2;PGM2
regulation of translation (GO:0006417)	3/61	0.00127783	0.00972395	-1.41574	9.43249	PAT1;SSD1;DHH1
nucleosome organization (GO:0034728)	3/61	0.00127783	0.00972395	-1.31734	8.77689	RSC2;SNF5;DPB4
deadenylation-dependent decapping of nuclear-transcribed mRNA (GO:0000290)	2/16	0.00140383	0.0104284	-1.5952	10.4782	PAT1;DHH1
double-strand break repair via homologous recombination (GO:0000724)	3/64	0.00146824	0.0106533	-1.6643	10.8574	BRE1;RSC2;SNF5
vesicle docking (GO:0048278)	2/17	0.00158741	0.0112562	-1.60743	10.3609	MON1;CCZ1
rRNA export from nucleus (GO:0006407)	2/19	0.00198693	0.0134766	-1.79704	11.1797	RPS10A;RPS19A
rRNA transport (GO:0051029)	2/19	0.00198693	0.0134766	-1.4516	9.03065	RPS10A;RPS19A
ribonucleoprotein complex assembly (GO:0022618)	4/156	0.00218988	0.0145371	-1.32948	8.14162	RPS10A;PAT1;DHH1;RPS19A
protein deacetylation (GO:0006476)	2/21	0.00242909	0.0148603	-1.82432	10.9828	HST1;HDA3
nucleosome disassembly (GO:0006337)	2/21	0.00242909	0.0148603	-1.72071	10.3591	RSC2;SNF5
chromatin disassembly (GO:0031498)	2/21	0.00242909	0.0148603	-1.62544	9.78554	RSC2;SNF5
purine-containing compound biosynthetic process (GO:0072522)	2/21	0.00242909	0.0148603	-1.46165	8.79947	AAH1;ADE2
cytoplasmic translation (GO:0002181)	4/162	0.00251074	0.0150644	-1.63476	9.78758	RPS10A;SRO9;RPS19A;RPL9A
histone deacetylation (GO:0016575)	2/22	0.00266597	0.0154034	-1.57828	9.35475	HST1;HDA3
protein-DNA complex disassembly (GO:0032986)	2/22	0.00266597	0.0154034	-1.39012	8.23951	RSC2;SNF5
negative regulation of cellular amide metabolic process (GO:0034249)	2/23	0.00291328	0.0154058	-1.77562	10.3669	SSD1;DHH1
negative regulation of cellular protein metabolic process (GO:0032269)	2/23	0.00291328	0.0154058	-1.41854	8.28213	SSD1;DHH1
regulation of protein complex assembly (GO:0043254)	2/23	0.00291328	0.0154058	-1.41127	8.23966	VPS41;VAM6
double-strand break repair (GO:0006302)	3/81	0.00288192	0.0154058	-1.29222	7.5586	BRE1;RSC2;SNF5
histone modification (GO:0016570)	3/81	0.00288192	0.0154058	-1.28051	7.49009	BRE1;HST1;HDA3
cellular ion homeostasis (GO:0006873)	2/24	0.00317096	0.016489	-1.56899	9.02755	MDM31;PGM2
regulation of GTPase activity (GO:0043087)	2/26	0.00371711	0.0190121	-2.10462	11.775	MON1;CCZ1
cellular divalent inorganic cation homeostasis (GO:0072503)	2/27	0.00400543	0.0198364	-1.84117	10.1634	CSG2;PGM2
cellular metal ion homeostasis (GO:0006875)	2/27	0.00400543	0.0198364	-1.35111	7.45827	CSG2;PGM2
positive regulation of GTPase activity (GO:0043547)	2/28	0.00430382	0.0209811	-1.46792	7.99758	MON1;CCZ1
ribosomal small subunit assembly (GO:0000028)	2/29	0.00461221	0.0218032	-1.73054	9.30868	RPS10A;RPS19A
rRNA-containing ribonucleoprotein complex export from nucleus (GO:0071428)	2/29	0.00461221	0.0218032	-1.46635	7.88758	RPS10A;RPS19A
sphingolipid biosynthetic process (GO:0030148)	2/30	0.00493053	0.0226224	-1.57146	8.34809	CSG2;ELO2
cellular macromolecular complex assembly (GO:0034622)	2/30	0.00493053	0.0226224	-1.51473	8.04669	VPH1;RVS167
positive regulation of hydrolase activity (GO:0051345)	2/31	0.0052587	0.0237785	-2.00802	10.5378	MON1;CCZ1
glucose metabolic process (GO:0006006)	2/32	0.00559666	0.0242522	-1.5037	7.79758	PDC5;PGM2
amino acid transport (GO:0006865)	2/32	0.00559666	0.0242522	-1.48318	7.69113	AGP1;TAT2
vacuole organization (GO:0007033)	2/32	0.00559666	0.0242522	-1.40385	7.27979	VPS41;VAM6
nuclear-transcribed mRNA catabolic process, deadenylation-dependent decay (GO:0000288)	2/33	0.00594433	0.0247284	-1.55977	7.99432	PAT1;DHH1
negative regulation of gene expression (GO:0010629)	2/33	0.00594433	0.0247284	-1.49356	7.65499	SSD1;DHH1
telomere maintenance via recombination (GO:0000722)	2/33	0.00594433	0.0247284	-1.44837	7.42336	BRE1;IES5
negative regulation of cellular macromolecule biosynthetic process (GO:2000113)	2/35	0.00666853	0.0273761	-1.45717	7.30096	SSD1;DHH1
chromatin silencing at silent mating-type cassette (GO:0030466)	2/42	0.00949902	0.0379961	-1.45316	6.76675	SUM1;HST1
piecemeal microautophagy of nucleus (GO:0034727)	2/42	0.00949902	0.0379961	-1.31725	6.13384	VPS41;VAM6
invasive growth in response to glucose limitation (GO:0001403)	2/44	0.01039	0.0400207	-1.50609	6.87816	RIM21;RIM20
autophagy of nucleus (GO:0044804)	2/44	0.01039	0.0400207	-1.37126	6.26241	VPS41;VAM6
mitotic recombination (GO:0006312)	2/44	0.01039	0.0400207	-1.35453	6.186	BRE1;IES5
invasive filamentous growth (GO:0036267)	2/48	0.0122782	0.046717	-1.43201	6.30075	RIM21;RIM20
organonitrogen compound biosynthetic process (GO:1901566)	2/51	0.0137852	0.0512022	-1.58447	6.78811	CHO2;ELO2
lysosomal microautophagy (GO:0016237)	2/51	0.0137852	0.0512022	-1.48049	6.34266	VPS41;VAM6
positive regulation of transcription from RNA polymerase II promoter (GO:0045944)	4/270	0.0148504	0.0545096	-1.15248	4.85161	MED1;SRB8;SNF5;UME6
