# Supplementary material for: The anti-cancer transition-state inhibitor MTDIA inhibits human MTAP, inducing autophagy in humanized yeast
Source: Dis Model Mech. 2025 Jun 30;18(6):dmm052173. doi: 10.1242/dmm.052173 (PMC12231107; doi:10.1242/dmm.052173)
Supplement: Table S3. The validated gene deletions sensitive to meu1Δ were assessed for enrichment to the major hierarchical gene ontology (GO) category Molecular Function using YeastEnrichr with P-values corrected for multiple testing using the Benjamini -Hochberg false discovery rate of 0.05. [file dmm-18-052173-TableS3.xlsx]

## Sheet: Supplementary Table S3
GO Molecular Function	Overlap	P-value	Adjusted P-value	Z-score	Combined Score	Genes
GTPase binding (GO:0051020)	2/8	0.000333547	0.0146476	-2.22391	17.804	VPS8;VPS41
phosphatidylinositol phosphate binding (GO:1901981)	3/44	0.000490643	0.0146476	-1.80912	13.7851	MON1;ARC1;CCZ1
phosphatidylinositol-3-phosphate binding (GO:0032266)	3/35	0.000247996	0.0146476	-1.593	13.2252	MON1;ARC1;CCZ1
phosphatidylinositol-5-phosphate binding (GO:0010314)	2/11	0.000650743	0.0146476	-1.78281	13.0812	MON1;CCZ1
Rab guanyl-nucleotide exchange factor activity (GO:0017112)	2/12	0.000779126	0.0146476	-1.79108	12.8194	MON1;CCZ1
ATPase activity, coupled (GO:0042623)	3/69	0.00182348	0.0214259	-1.71712	10.8299	ULS1;VPS4;YME1
DNA-dependent ATPase activity (GO:0008094)	3/69	0.00182348	0.0214259	-1.66874	10.5248	ULS1;RSC2;SNF5
histone deacetylase activity (GO:0004407)	2/18	0.0017818	0.0214259	-1.65271	10.4619	HST1;HDA3
carboxy-lyase activity (GO:0016831)	2/22	0.00266597	0.0228207	-1.72818	10.2432	PDC5;ADE2
transcriptional repressor activity, RNA polymerase II core promoter proximal region sequence-specific binding (GO:0001078)	2/23	0.00291328	0.0228207	-1.65844	9.68274	SUM1;UME6
Rab GTPase binding (GO:0017137)	2/21	0.00242909	0.0228207	-1.50235	9.04453	VPS41;VAM6
phosphatidylinositol binding (GO:0035091)	2/23	0.00291328	0.0228207	-1.40169	8.18371	VPS41;VAM6
transcriptional repressor activity, RNA polymerase II transcription regulatory region sequence-specific binding (GO:0001227)	2/27	0.00400543	0.0289623	-1.46779	8.10238	SUM1;UME6
amino acid transmembrane transporter activity (GO:0015171)	2/31	0.0052587	0.0308949	-1.37373	7.20914	AGP1;TAT2
mRNA binding (GO:0003729)	4/197	0.00504484	0.0308949	-1.34973	7.13927	PAT1;SSD1;DHH1;SRO9
DNA translocase activity (GO:0015616)	2/31	0.0052587	0.0308949	-1.29604	6.80144	RSC2;SNF5
Ras GTPase binding (GO:0017016)	2/32	0.00559666	0.0309462	-1.57111	8.14711	VPS41;VAM6
S-adenosylmethionine-dependent methyltransferase activity (GO:0008757)	2/35	0.00666853	0.0348245	-1.41867	7.10804	CHO2;STE14
DNA replication origin binding (GO:0003688)	2/36	0.00704492	0.0348538	-1.38075	6.84222	SUM1;BRE1
