# Supplementary material for: The anti-cancer transition-state inhibitor MTDIA inhibits human MTAP, inducing autophagy in humanized yeast
Source: Dis Model Mech. 2025 Jun 30;18(6):dmm052173. doi: 10.1242/dmm.052173 (PMC12231107; doi:10.1242/dmm.052173)
Supplement: Table S4. The validated gene deletions sensitive to meu1Δ were assessed for enrichment to KEGG pathways using YeastEnrichr with P-values corrected for multiple testing using the Benjamini -Hochberg false discovery rate of 0.05. [file dmm-18-052173-TableS4.xlsx]

## Sheet: Supplementary Table S4
KEGG Pathway	Overlap	P-value	Adjusted P-value	Z-score	Combined Score	Genes
Autophagy	6/85	5.19705e-07	1.50715e-05	-1.71152	24.7656	MON1;VPS8;VPS41;CCZ1;VAM6;UME6
Purine metabolism	3/57	0.00104931	0.015215	-1.47795	10.1382	AAH1;PGM2;ADE2
Galactose metabolism	2/22	0.00266597	0.0193283	-1.67928	9.95341	PGM2;GAL1
Amino sugar and nucleotide sugar metabolism	2/30	0.00493053	0.0238309	-1.8211	9.67423	PGM2;GAL1
Endocytosis	3/74	0.00222813	0.0193283	-1.51523	9.25287	RIM20;VPS4;RVS167
Glutathione metabolism	2/25	0.00343893	0.0199458	-1.43461	8.13794	SPE3;URE2
Mitophagy	2/41	0.00906704	0.0375634	-1.39809	6.57539	YME1;UME6
		e.
