# Supplementary material for: The anti-cancer transition-state inhibitor MTDIA inhibits human MTAP, inducing autophagy in humanized yeast
Source: Dis Model Mech. 2025 Jun 30;18(6):dmm052173. doi: 10.1242/dmm.052173 (PMC12231107; doi:10.1242/dmm.052173)
Supplement: Table S5. Annotation of the chemical-genetic interactions that confer reduced growth or increased growth of cells treated with MTDIA. [file dmm-18-052173-TableS5.xlsx]

## Sheet: Supplementary Table S5
ORF	Gene	Screen	Percent Growth (Treated/Untreated)	SD	P value	Function/Process
YMR016C	SOK2	MTDIA	4.26274	1.36093	5.07496e-09	Transcription
YLR236C	YLR236C	MTDIA	7.76511	3.15768	1.53635e-09	Unknown
YBL101C	ECM21	MTDIA	19.3294	2.27752	7.25735e-09	Endocytosis
YOR072W	YOR072W	MTDIA	19.9755	1.65615	1.66734e-08	Unknown
YCR081W	SRB8	MTDIA	23.459	6.66667	0.000500076	Transcription
YLR235C	YLR235C	MTDIA	30.8704	9.10931	0.000108128	Unknown
YOR038C	HIR2	MTDIA	33.4758	14.1915	0.0049595	Transcription
YDR310C	SUM1	MTDIA	36.773	3.48652	5.16391e-08	Transcription
YBR076W	ECM8	MTDIA	39.458	23.5221	0.0334811	Unknown
YPR179C	HDA3	MTDIA	40.887	16.4335	0.0115248	Transcription
YOL068C	HST1	MTDIA	41.4829	5.45592	1.02905e-06	Transcription
YLR426W	TDA5	MTDIA	43.221	4.64034	2.94966e-07	Unknown
YDL020C	RPN4	MTDIA	44.6239	7.84026	7.83956e-05	Transcription
YOR279C	RFM1	MTDIA	46.3348	4.52127	3.38419e-07	Transcription
YML017W	PSP2	MTDIA	48.0389	10.9512	0.00221081	Transcription
YOR043W	WHI2	MTDIA	48.583	5.44185	2.85773e-06	Transcription
YNL179C	YNL179C	MTDIA	52.7944	9.31015	0.000414714	Unknown
YOR061W	CKA2	MTDIA	53.3095	1.69081	8.81881e-07	Regulation of cell cycle
YIL090W	ICE2	MTDIA	55.4017	5.56198	8.49172e-06	Ion transport
YOR209C	NPT1	MTDIA	58.3392	3.85102	2.13211e-06	Transcription
YOR293W	RPS10A	MTDIA	58.4615	6.53385	8.32308e-05	Translation
YDR533C	HSP31	MTDIA	60.2007	9.66184	0.00169083	Other (Protein folding, response to oxidative stress)
YGL234W	ADE57	MTDIA	62.0285	2.44755	2.04836e-07	Purine nucleotide metabolism
YGL255W	ZRT1	MTDIA	62.8205	2.5641	3.59942e-06	Ion transport
YOR024W	YOR024W	MTDIA	64.3357	6.03401	0.000103578	Unknown
YAR015W	ADE1	MTDIA	64.7773	6.55367	0.000107242	Purine nucleotide metabolism
YLR425W	TUS1	MTDIA	65.5048	10.2163	0.0039989	Regulation of cell cycle
YDL160C	DHH1	MTDIA	65.5738	9.95901	0.0020887	Translation
YDR128W	MTC5	MTDIA	66.3349	9.22318	0.00515182	Autophagy
YER117W	RPL23B	MTDIA	67.5152	11.52	0.0129164	Translation
YLR246W	ERF2	MTDIA	67.5422	4.98074	5.38073e-05	Lipid metabolism
YGR260W	TNA1	MTDIA	67.5561	3.66717	0.000155841	Ion transport
YOR275C	RIM20	MTDIA	67.6728	1.68651	1.06176e-05	Endocytosis
YDL074C	BRE1	MTDIA	68.1597	4.2536	2.39314e-05	Transcription
YDR127W	ARO1	MTDIA	69.0092	1.93419	1.73521e-05	Amino acid biosynthesis
YOR030W	DFG16	MTDIA	69.0856	11.0209	0.0112095	Endocytosis
YGR054W	YGR054W	MTDIA	69.496	3.22693	2.22663e-05	Translation
YBR026C	ETR1	MTDIA	69.5266	7.41833	0.00136683	Lipid metabolism
YDR408C	ADE8	MTDIA	69.6662	1.45138	2.1362e-05	Purine nucleotide metabolism
YMR300C	ADE4	MTDIA	69.8006	3.05275	2.16051e-05	Purine nucleotide metabolism
YHL008C	YHL008C	MTDIA	70.5789	8.355	0.00222771	Ion transport
YOR025W	HST3	MTDIA	70.7601	10.6379	0.0118136	Transcription
YGL043W	DST1	MTDIA	71.2251	0	3.88548e-05	Transcription
YDR221W	GTB1	MTDIA	71.9162	5.85262	0.000133822	Carbohydrate metabolism
YBR289W	SNF5	MTDIA	72.196	4.79179	4.92119e-05	Transcription
YLL019C	KNS1	MTDIA	72.2516	1.24572	3.98477e-05	Autophagy
YIL112W	HOS4	MTDIA	72.2611	12.212	0.029144	Transcription
YDR151C	CTH1	MTDIA	72.2694	10.1299	0.00753438	Transcription
YDR121W	DPB4	MTDIA	72.37	0.732099	4.77108e-05	Transcription
YGR061C	ADE6	MTDIA	72.6737	3.72824	5.61854e-05	Purine nucleotide metabolism
YDL056W	MBP1	MTDIA	72.749	9.77269	0.0125569	Transcription
YDR532C	KRE28	MTDIA	73.4694	9.32096	0.00426732	Other (Kinetochore component)
YER178W	PDA1	MTDIA	73.7834	3.663	7.62697e-05	Carbohydrate metabolism
YDL224C	WHI4	MTDIA	73.8866	3.09216	5.25243e-05	Translation
YCR099C	YCR099C	MTDIA	73.9905	12.9534	0.0367582	Unknown
YNL294C	RIM21	MTDIA	74.401	15.0961	0.0463916	Endocytosis
YDL194W	SNF3	MTDIA	74.4382	7.57297	0.00145988	Transcription
YHR161C	YAP1801	MTDIA	74.4417	7.80939	0.00128188	Endocytosis
YJR066W	TOR1	MTDIA	74.4781	7.1105	0.00199696	Autophagy
YDL242W	YDL242W	MTDIA	74.5635	6.06805	0.000805529	Unknown
YJR140C	HIR3	MTDIA	74.7363	4.50078	0.000214277	Transcription
YGR163W	GTR2	MTDIA	74.9868	7.82736	0.00129937	Transcription
YOR037W	CYC2	MTDIA	131.282	8.49443	0.00483172	Mitochondrion organization
YAL048C	GEM1	MTDIA	131.293	9.07727	0.0291166	Mitochondrion organization
YFL013C	IES1	MTDIA	131.316	11.5867	0.0355004	Transcription
YCR009C	RVS161	MTDIA	131.316	11.5867	0.0355004	Response to starvation
YDR227W	SIR4	MTDIA	131.868	9.74803	0.0212879	Transcription
YDL035C	GPR1	MTDIA	132.761	10.1247	0.0101882	Response to starvation
YKL081W	TEF4	MTDIA	132.928	13.3993	0.0162096	Translation
YBR036C	CSG2	MTDIA	132.931	9.55182	0.0119703	Lipid metabolism
YOR132W	VPS17	MTDIA	133.056	5.58371	0.000448848	Endosomal transport, lipid metabolism, retromer complex
YOR235W	IRC13	MTDIA	134.454	2.44728	0.000151756	Unknown
YDR244W	PEX5	MTDIA	135.135	9.37474	0.00989623	Other (Peroxisomal matrix protein import, protein targeting)
YJR034W	PET191	MTDIA	135.98	8.39771	0.00617882	Mitochondrion organization
YEL062W	NPR2	MTDIA	135.989	5.92148	0.000425861	Autophagy
YGL124C	MON1	MTDIA	136.652	6.91188	0.00162539	Autophagy
YNL164C	IBD2	MTDIA	137.597	17.7617	0.0328833	Other (Regulation of cell cycle)
YCR034W	ELO2	MTDIA	138.726	12.5843	0.0171267	Lipid metabolism
YBR209W	YBR209W	MTDIA	140.612	10.0057	0.00441586	Unknown
YAL002W	VPS8	MTDIA	142.087	7.35478	0.000780238	Endosomal transport, lipid metabolism autophagy,
YBR016W	YBR016W	MTDIA	144.147	7.07893	0.000620752	Unknown
YOR068C	VAM10	MTDIA	144.823	15.6309	0.0200662	Vacuole organization, vacuole fusion
YIR023W	DAL81	MTDIA	148.567	14.6962	0.0346854	Transcription
YCR077C	PAT1	MTDIA	152.763	1.1033	3.22697e-06	Translation
YBR095C	RXT2	MTDIA	154.261	3.37737	9.61656e-07	Transcription
YOR069W	VPS5	MTDIA	156.875	13.3985	0.00704985	Endosomal transport, lipid metabolism, retromer complex
YOR001W	RRP6	MTDIA	158.322	11.6278	0.00537444	Translation
YDL006W	PTC1	MTDIA	159.48	3.28142	6.28034e-07	Mitochondrion organization
YDR074W	TPS2	MTDIA	161.103	12.45	0.00367056	Autophagy (positive regulator)
YJL029C	VPS53	MTDIA	162.268	7.86743	0.000139721	Endosomal transport, autophagy,
YDR455C	YDR455C	MTDIA	164.057	21.1613	0.0451458	Unknown
YEL031W	SPF1	MTDIA	179.626	8.99514	0.000123364	Lipid metabolism, ion transport
YPR173C	VPS4	MTDIA	181.284	26.7524	0.0279606	Endosomal transport, lipid metabolism
