# Supplementary material for: The anti-cancer transition-state inhibitor MTDIA inhibits human MTAP, inducing autophagy in humanized yeast
Source: Dis Model Mech. 2025 Jun 30;18(6):dmm052173. doi: 10.1242/dmm.052173 (PMC12231107; doi:10.1242/dmm.052173)
Supplement: Table S6. The validated gene deletions sensitive to MTDIA were assessed for enrichment to the major hierarchical gene ontology (GO) category Biological Process using YeastEnrichr with P-values corrected for multiple testing using the Benjamini -Hochberg false discovery rate of 0.05. [file dmm-18-052173-TableS6.xlsx]

## Sheet: Supplementary Table S6
GO Biological Process	Overlap	P-value	Adjusted P-value	Z-score	Combined Score	Genes
negative regulation of transcription, DNA-templated (GO:0045892)	9/132	1.08702e-08	4.72854e-06	-1.39835	25.6419	HIR2;SUM1;RPN4;KNS1;RXT2;SRB8;HIR3;RFM1;HDA3
'de novo' IMP biosynthetic process (GO:0006189)	4/9	5.4224e-08	1.17937e-05	-2.07417	34.7012	ADE1;ADE8;ADE6;ADE4
IMP biosynthetic process (GO:0006188)	4/11	1.41006e-07	2.04459e-05	-1.70411	26.8813	ADE1;ADE8;ADE6;ADE4
regulation of transcription from RNA polymerase II promoter (GO:0006357)	11/337	4.70188e-07	5.11329e-05	-1.53536	22.3704	HIR2;SUM1;RPN4;RXT2;SRB8;DAL81;SOK2;SNF5;GTR2;RFM1;HDA3
vesicle-mediated transport (GO:0016192)	9/213	6.6035e-07	5.74505e-05	-1.69512	24.1225	MON1;RVS161;WHI2;VPS4;VPS5;YAP1801;VPS53;ELO2;VPS17
protein deacetylation (GO:0006476)	4/21	2.46784e-06	0.000178918	-1.95897	25.2945	HOS4;HST1;HST3;HDA3
histone deacetylation (GO:0016575)	4/22	3.00552e-06	0.000186772	-1.68537	21.4295	HOS4;HST1;HST3;HDA3
negative regulation of transcription from RNA polymerase II promoter (GO:0000122)	7/147	5.61068e-06	0.00030508	-1.32658	16.0395	HIR2;SUM1;RPN4;RXT2;SRB8;RFM1;HDA3
histone modification (GO:0016570)	5/81	3.78126e-05	0.00182761	-1.38857	14.1396	BRE1;HOS4;HST1;HST3;HDA3
purine nucleotide biosynthetic process (GO:0006164)	3/15	4.253e-05	0.00185006	-2.29696	23.1196	ADE1;ADE8;ADE6
invasive growth in response to glucose limitation (GO:0001403)	4/44	5.15791e-05	0.0018911	-1.71608	16.9418	RIM21;RIM20;RXT2;GPR1
purine nucleotide metabolic process (GO:0006163)	3/16	5.21683e-05	0.0018911	-1.69378	16.7024	ADE1;ADE8;ADE6
invasive filamentous growth (GO:0036267)	4/48	7.28888e-05	0.00243897	-1.64819	15.7016	RIM21;RIM20;RXT2;GPR1
endocytosis (GO:0006897)	5/98	9.41877e-05	0.00292655	-1.44047	13.3534	RVS161;WHI2;VPS5;YAP1801;ECM21
purine-containing compound biosynthetic process (GO:0072522)	3/21	0.000121829	0.00353303	-1.53442	13.8295	ADE1;ADE8;ADE6
regulation of autophagy (GO:0010506)	3/22	0.00014059	0.00359745	-2.08906	18.5293	NPR2;GTR2;TOR1
positive regulation of transcription, DNA-templated (GO:0045893)	7/241	0.000132846	0.00359745	-1.49285	13.3256	RPN4;MBP1;SRB8;DAL81;SOK2;SNF5;GTR2
regulation of DNA-dependent DNA replication initiation (GO:0030174)	3/23	0.000161135	0.00368914	-1.60164	13.9876	SUM1;BRE1;RFM1
nucleotide biosynthetic process (GO:0009165)	3/23	0.000161135	0.00368914	-1.44402	12.611	ADE1;ADE8;ADE6
lipid homeostasis (GO:0055088)	3/24	0.000183535	0.00399188	-1.60455	13.8041	GEM1;VPS53;SPF1
chromatin silencing at telomere (GO:0006348)	4/64	0.000224879	0.0046582	-1.39303	11.7014	BRE1;HST3;NPT1;SIR4
cellular divalent inorganic cation homeostasis (GO:0072503)	3/27	0.000262571	0.00483011	-1.96897	16.2341	CSG2;ICE2;SPF1
endosome transport via multivesicular body sorting pathway (GO:0032509)	3/27	0.000262571	0.00483011	-1.51187	12.4654	VPS4;VPS8;ELO2
positive regulation of transcription from RNA polymerase II promoter (GO:0045944)	7/270	0.000266489	0.00483011	-1.32302	10.8887	RPN4;SRB8;DAL81;SOK2;SNF5;DST1;GTR2
protein localization to vacuolar membrane (GO:1903778)	2/6	0.000316992	0.00524918	-2.47053	19.9042	MON1;GTR2
positive regulation of DNA-dependent DNA replication initiation (GO:0032298)	2/6	0.000316992	0.00524918	-2.36275	19.0358	SUM1;RFM1
protein localization to membrane (GO:0072657)	3/29	0.000325811	0.00524918	-1.65227	13.2664	RIM21;ICE2;GTR2
negative regulation of nuclear division (GO:0051784)	2/7	0.000442445	0.00601448	-2.32744	17.9753	HOS4;SNF3
cytoplasmic mRNA processing body assembly (GO:0033962)	2/7	0.000442445	0.00601448	-2.29404	17.7173	PAT1;DHH1
DNA replication-independent nucleosome assembly (GO:0006336)	2/7	0.000442445	0.00601448	-2.26843	17.5195	HIR2;HIR3
mRNA destabilization (GO:0061157)	2/7	0.000442445	0.00601448	-2.03422	15.7106	WHI4;CTH1
endosomal transport (GO:0016197)	4/75	0.00041375	0.00601448	-1.39652	10.8792	VPS4;VPS5;VPS53;VPS17
negative regulation of translation (GO:0017148)	3/33	0.000479986	0.00632709	-1.36688	10.4454	WHI4;PAT1;DHH1
regulation of TOR signaling (GO:0032006)	2/8	0.00058814	0.00730973	-1.94663	14.4801	NPR2;GTR2
negative regulation of protein kinase activity (GO:0006469)	2/8	0.00058814	0.00730973	-1.77764	13.223	PTC1;TOR1
negative regulation of meiotic cell cycle (GO:0051447)	2/9	0.00075389	0.00780815	-2.20183	15.8317	HOS4;SNF3
negative regulation of cellular catabolic process (GO:0031330)	2/9	0.00075389	0.00780815	-2.09416	15.0576	GTR2;TOR1
hexose mediated signaling (GO:0009757)	2/9	0.00075389	0.00780815	-2.01195	14.4664	GPR1;SNF3
regulation of organelle assembly (GO:1902115)	2/9	0.00075389	0.00780815	-1.7097	12.2932	NPR2;DHH1
glucose mediated signaling pathway (GO:0010255)	2/9	0.00075389	0.00780815	-1.70834	12.2834	GPR1;SNF3
late endosome to vacuole transport (GO:0045324)	3/38	0.000729782	0.00780815	-1.59551	11.524	VPS4;VPS8;ELO2
peptidyl-serine phosphorylation (GO:0018105)	3/37	0.000674429	0.00780815	-1.35481	9.89231	KNS1;CKA2;TOR1
peptidyl-serine modification (GO:0018209)	3/39	0.000787946	0.00797108	-1.62279	11.5966	KNS1;CKA2;TOR1
positive regulation of DNA-dependent DNA replication (GO:2000105)	2/10	0.000939511	0.00834055	-2.00229	13.9563	SUM1;RFM1
cellular response to pH (GO:0071467)	2/10	0.000939511	0.00834055	-1.88038	13.1065	RIM21;DFG16
cellular response to glucose stimulus (GO:0071333)	2/10	0.000939511	0.00834055	-1.86647	13.0096	GPR1;SNF3
response to glucose (GO:0009749)	2/10	0.000939511	0.00834055	-1.8055	12.5846	GPR1;SNF3
DNA replication-independent nucleosome organization (GO:0034724)	2/10	0.000939511	0.00834055	-1.79491	12.5108	HIR2;HIR3
nuclear-transcribed mRNA catabolic process (GO:0000956)	4/92	0.000895677	0.00834055	-1.19374	8.37761	RRP6;CTH1;PAT1;DHH1
chromatin silencing at silent mating-type cassette (GO:0030466)	3/42	0.000979863	0.00835765	-1.51658	10.507	SUM1;HST1;SIR4
retrograde transport, endosome to Golgi (GO:0042147)	3/42	0.000979863	0.00835765	-1.41253	9.78612	VPS5;VPS53;VPS17
positive regulation of TOR signaling (GO:0032008)	2/11	0.00114482	0.00873676	-2.17953	14.7609	GTR2;MTC5
regulation of transcription from RNA polymerase III promoter (GO:0006359)	2/11	0.00114482	0.00873676	-1.9861	13.4509	KNS1;CKA2
positive regulation of invasive growth in response to glucose limitation (GO:2000219)	2/11	0.00114482	0.00873676	-1.9339	13.0974	RXT2;SNF5
positive regulation of TORC1 signaling (GO:1904263)	2/11	0.00114482	0.00873676	-1.77633	12.0302	GTR2;MTC5
vacuolar transport (GO:0007034)	4/98	0.00113366	0.00873676	-1.32773	9.00505	MON1;VPS4;VPS53;VPS8
late endosome to vacuole transport via multivesicular body sorting pathway (GO:0032511)	3/44	0.00112287	0.00873676	-1.22456	8.31708	VPS4;VPS8;ELO2
protein retention in Golgi apparatus (GO:0045053)	2/12	0.00136963	0.0102722	-1.78535	11.7712	VPS4;VPS5
regulation of organelle organization (GO:0033043)	2/13	0.00161376	0.0109685	-2.45709	15.7971	RIM21;GEM1
negative regulation of cell cycle process (GO:0010948)	2/13	0.00161376	0.0109685	-2.38336	15.3231	HOS4;SNF3
nucleosome mobilization (GO:0042766)	2/13	0.00161376	0.0109685	-1.83822	11.8182	IES1;DPB4
regulation of TORC1 signaling (GO:1903432)	2/13	0.00161376	0.0109685	-1.8284	11.7551	GTR2;MTC5
regulation of invasive growth in response to glucose limitation (GO:2000217)	2/13	0.00161376	0.0109685	-1.7371	11.1681	RXT2;SNF5
cytosolic transport (GO:0016482)	3/49	0.00153607	0.0109685	-1.43526	9.29839	VPS5;VPS53;VPS17
carbon catabolite activation of transcription (GO:0045991)	2/14	0.00187702	0.0118334	-2.23822	14.0517	SRB8;SNF5
cellular calcium ion homeostasis (GO:0006874)	2/14	0.00187702	0.0118334	-1.90588	11.9652	CSG2;SPF1
negative regulation of meiotic nuclear division (GO:0045835)	2/14	0.00187702	0.0118334	-1.71669	10.7775	HOS4;SNF3
positive regulation of cellular catabolic process (GO:0031331)	2/14	0.00187702	0.0118334	-1.60345	10.0665	DAL81;NPR2
negative regulation of intracellular signal transduction (GO:1902532)	2/14	0.00187702	0.0118334	-1.51573	9.51584	NPR2;PTC1
negative regulation of autophagy (GO:0010507)	2/15	0.00215925	0.0132292	-1.78212	10.9387	GTR2;TOR1
calcium ion homeostasis (GO:0055074)	2/15	0.00215925	0.0132292	-1.59121	9.76682	CSG2;SPF1
regulation of meiotic nuclear division (GO:0040020)	2/16	0.00246027	0.0142695	-2.34581	14.0924	HOS4;SNF3
positive regulation of growth of unicellular organism as a thread of attached cells (GO:0070786)	2/16	0.00246027	0.0142695	-1.61225	9.68556	RXT2;SNF5
deadenylation-dependent decapping of nuclear-transcribed mRNA (GO:0000290)	2/16	0.00246027	0.0142695	-1.53806	9.2399	PAT1;DHH1
transcription elongation from RNA polymerase II promoter (GO:0006368)	3/57	0.00237501	0.0142695	-1.19675	7.23167	HIR2;HIR3;DST1
transcription from RNA polymerase II promoter (GO:0006366)	4/123	0.00260895	0.0149328	-1.23927	7.37215	HIR2;HIR3;BRE1;DST1
nucleosome organization (GO:0034728)	3/61	0.00288244	0.0160752	-1.22765	7.18067	IES1;SNF5;DPB4
organelle inheritance (GO:0048308)	3/61	0.00288244	0.0160752	-1.16246	6.79934	GEM1;ICE2;PTC1
DNA-templated transcription, elongation (GO:0006354)	3/62	0.0030189	0.016623	-1.43346	8.31817	HIR2;HIR3;DST1
protein localization to Golgi apparatus (GO:0034067)	2/18	0.00311793	0.0169538	-1.40217	8.09136	VPS4;VPS5
double-strand break repair via homologous recombination (GO:0000724)	3/64	0.00330358	0.0177414	-1.54431	8.82227	BRE1;HST3;SNF5
nucleosome assembly (GO:0006334)	2/19	0.00347423	0.0184304	-1.56895	8.88401	HIR2;HIR3
fatty acid metabolic process (GO:0006631)	2/20	0.00384862	0.0201705	-1.44671	8.04376	HST3;ETR1
fatty acid biosynthetic process (GO:0006633)	2/21	0.00424091	0.0217719	-1.462	7.98686	ELO2;ETR1
cellular transition metal ion homeostasis (GO:0046916)	3/70	0.00425428	0.0217719	-1.26344	6.89818	CTH1;ICE2;SPF1
regulation of vacuole organization (GO:0044088)	2/22	0.00465094	0.0235251	-1.33804	7.18621	RIM21;NPR2
cellular response to nutrient levels (GO:0031669)	2/24	0.00552355	0.0273039	-1.7315	9.00162	GTR2;HSP31
chronological cell aging (GO:0001300)	2/24	0.00552355	0.0273039	-1.63637	8.50704	CKA2;TOR1
organelle assembly (GO:0070925)	3/80	0.0061759	0.0301856	-1.47241	7.4903	ICE2;PAT1;DHH1
double-strand break repair (GO:0006302)	3/81	0.00639211	0.0305557	-1.21501	6.13908	BRE1;SNF5;SIR4
chromatin remodeling (GO:0006338)	3/81	0.00639211	0.0305557	-1.1896	6.01071	IES1;SNF5;DPB4
regulation of GTPase activity (GO:0043087)	2/26	0.00646508	0.0305686	-1.99888	10.077	MON1;GTR2
negative regulation of chromatin silencing (GO:0031936)	2/27	0.00696128	0.0322144	-1.57002	7.7989	RXT2;SIR4
cellular metal ion homeostasis (GO:0006875)	2/27	0.00696128	0.0322144	-1.28777	6.39687	CSG2;SPF1
positive regulation of GTPase activity (GO:0043547)	2/28	0.00747422	0.034224	-1.40878	6.89778	MON1;GTR2
positive regulation of transcription from RNA polymerase II promoter involved in cellular response to chemical stimulus (GO:1901522)	2/29	0.00800373	0.0362669	-1.34621	6.49931	RPN4;SNF5
sphingolipid biosynthetic process (GO:0030148)	2/30	0.00854965	0.0375667	-1.50008	7.14318	CSG2;ELO2
mitochondrion distribution (GO:0048311)	2/30	0.00854965	0.0375667	-1.24646	5.93545	GEM1;PTC1
mitochondrion inheritance (GO:0000001)	2/30	0.00854965	0.0375667	-1.2269	5.84232	GEM1;PTC1
positive regulation of hydrolase activity (GO:0051345)	2/31	0.00911183	0.0396365	-1.90853	8.96661	MON1;GTR2
protein targeting (GO:0006605)	3/93	0.00934157	0.0402335	-1.1162	5.21631	MON1;VPS8;ERF2
nuclear-transcribed mRNA catabolic process, deadenylation-dependent decay (GO:0000288)	2/33	0.0102843	0.0434337	-1.48014	6.77482	PAT1;DHH1
regulation of transcription involved in G1/S transition of mitotic cell cycle (GO:0000083)	2/33	0.0102843	0.0434337	-1.23668	5.66047	MBP1;HIR3
ATP-dependent chromatin remodeling (GO:0043044)	2/36	0.0121609	0.0508654	-1.24074	5.47107	SNF5;DPB4
recombinational repair (GO:0000725)	2/38	0.0134888	0.05433	-1.47285	6.34194	BRE1;SNF5
transcription from RNA polymerase I promoter (GO:0006360)	2/38	0.0134888	0.05433	-1.4322	6.1669	DST1;TOR1
protein targeting to membrane (GO:0006612)	2/38	0.0134888	0.05433	-1.36267	5.86751	MON1;ERF2
protein processing (GO:0016485)	2/38	0.0134888	0.05433	-1.26463	5.44538	RIM20;DFG16
