# Supplementary material for: The anti-cancer transition-state inhibitor MTDIA inhibits human MTAP, inducing autophagy in humanized yeast
Source: Dis Model Mech. 2025 Jun 30;18(6):dmm052173. doi: 10.1242/dmm.052173 (PMC12231107; doi:10.1242/dmm.052173)
Supplement: Table S7. The validated gene deletions sensitive to MTDIA were assessed for enrichment to the major hierarchical gene ontology (GO) category Molecular Function using YeastEnrichr with P-values corrected for multiple testing using the Benjamini -Hochberg false discovery rate of 0.05. [file dmm-18-052173-TableS7.xlsx]

## Sheet: Supplementary Table S7
GO Molecular Function	Overlap	Overlap	P-value	Adjusted P-value	Z-score	Combined Score	Genes
histone deacetylase activity (GO:0004407)	4/18	2018-04-01	1.2753e-06	0.000159413	-1.68155	22.8225	RXT2;HST1;HST3;HDA3
DNA binding (GO:0003677)	9/337	9/337	2.73166e-05	0.00170728	-1.35134	14.1999	HIR2;SUM1;RPN4;MBP1;HIR3;SOK2;SIR4;DPB4;HDA3
NAD-dependent histone deacetylase activity (GO:0017136)	2/7	2022-07-02	0.000442445	0.0110611	-2.27567	17.5754	HST1;HST3
NAD-dependent protein deacetylase activity (GO:0034979)	2/7	2022-07-02	0.000442445	0.0110611	-2.14952	16.6011	HST1;HST3
mRNA binding (GO:0003729)	6/197	6/197	0.000316843	0.0110611	-1.44762	11.6636	PSP2;YGR054W;WHI4;CTH1;PAT1;DHH1
phosphatidylinositol-3-phosphate binding (GO:0032266)	3/35	1935-03-01	0.000571931	0.0119152	-1.54994	11.5726	MON1;VPS5;VPS17
hydrolase activity, acting on carbon-nitrogen (but not peptide) bonds, in linear amides (GO:0016811)	3/42	1942-03-01	0.000979863	0.0174976	-1.53165	10.6114	MBP1;RXT2;HDA3
phosphatidylinositol phosphate binding (GO:1901981)	3/44	1944-03-01	0.00112287	0.0175448	-1.75592	11.926	MON1;VPS5;VPS17
protein deacetylase activity (GO:0033558)	2/12	2022-12-02	0.00136963	0.0190226	-1.90031	12.5291	RXT2;HDA3
transferase activity, transferring pentosyl groups (GO:0016763)	2/18	2018-02-01	0.00311793	0.0389741	-1.55162	8.95376	NPT1;ADE4
