# Supplementary material for: The anti-cancer transition-state inhibitor MTDIA inhibits human MTAP, inducing autophagy in humanized yeast
Source: Dis Model Mech. 2025 Jun 30;18(6):dmm052173. doi: 10.1242/dmm.052173 (PMC12231107; doi:10.1242/dmm.052173)
Supplement: Table S8. The validated gene deletions sensitive to MTDIA were assessed for enrichment to KEGG pathways using YeastEnrichr with P-values corrected for multiple testing using the Benjamini -Hochberg false discovery rate of 0.05. [file dmm-18-052173-TableS8.xlsx]

## Sheet: Supplementary Table S8
KEGG Pathway	Overlap	P-value	Adjusted P-value	Z-score	Combined Score	Genes
Longevity regulating pathway	4/36	2.30265e-05	0.000621715	-1.54345	16.4823	GPR1;HST1;HST3;TOR1
Nicotinate and nicotinamide metabolism	3/20	0.000104777	0.00128987	-1.58943	14.565	HST1;HST3;NPT1
Fatty acid elongation	2/8	0.00058814	0.00396994	-1.82556	13.5795	ELO2;ETR1
Purine metabolism	4/57	0.000143319	0.00128987	-1.4394	12.7393	ADE1;ADE8;ADE6;ADE4
Meiosis	4/130	0.00318486	0.0143319	-1.5672	9.01039	SUM1;SOK2;GPR1;SNF3
RNA degradation	3/62	0.0030189	0.0143319	-1.34187	7.7867	RRP6;PAT1;DHH1
Endocytosis	3/74	0.0049712	0.0191746	-1.36108	7.21932	RIM20;VPS4;VPS5
Autophagy	3/85	0.00730189	0.0246439	-1.42558	7.01333	MON1;VPS8;TOR1
Pyruvate metabolism	2/43	0.0170686	0.0460851	-1.36062	5.53844	PDA1;HSP31
Mitophagy	2/41	0.0155928	0.0460851	-1.328	5.52572	CKA2;TOR1
