# Supplementary material for: The anti-cancer transition-state inhibitor MTDIA inhibits human MTAP, inducing autophagy in humanized yeast
Source: Dis Model Mech. 2025 Jun 30;18(6):dmm052173. doi: 10.1242/dmm.052173 (PMC12231107; doi:10.1242/dmm.052173)
Supplement: Table S9. Gene deletions that were not viable in MTA as the only sulphur source. [file dmm-18-052173-TableS9.xlsx]

## Sheet: Supplementary Table S9
ORF	Gene	OD600 at 32 h	Function
YMR009W	ADI1	0.019	Acireductone dioxygenease involved in methionine salvage pathway
YBR131W	CCZ1	0.034	Subunit of a heterodimeric guanine nucleotide exchange factor (GEF)
YMR058W	FET3	0.012	Ferro-O2-oxidoreductase
YER145C	FTR1	0.011	High affinity iron permease
YBR020W	GAL1	0.013	Galactokinase
YBR019C	GAL10	0.001	UDP-glucose-4-epimerase
YDR009W	GAL3	0.022	Transcriptional regulator
YJR024C	MDE1	0.011	5'-methylthioribulose-1-phosphate dehydratase
YLR017W	MEU1	0.03	Methylthioadenosine phosphorylase (MTAP)
YPR118W	MRI1	0.007	5'-methylthioribose-1-phosphate isomerase
YJL121C	RPE1	0.013	D-ribulose-5-phosphate 3-epimerase
YLR357W	RSC2	-0.003	Component of the RSC chromatin remodelling complex
YCR009C	RVS161	0.019	Amphiphysin-like lipid raft protein
YDR388W	RVS167	0.016	Calmodulin-binding actin-associated protein
YGL026C	TRP5	0.001	Tryptophan synthase
YEL038W	UTR4	0.005	Protein with sequence similarity to acireductone synthases
YDR290W	YDR290W	0.006	Protein involved in transcription termination by RNA polymerase II
YJL022W	YJL022W	0.01	Protein required for respiratory growth
