# Supplementary material for: The anti-cancer transition-state inhibitor MTDIA inhibits human MTAP, inducing autophagy in humanized yeast
Source: Dis Model Mech. 2025 Jun 30;18(6):dmm052173. doi: 10.1242/dmm.052173 (PMC12231107; doi:10.1242/dmm.052173)
Supplement: Table S11. Degree centrality and betweenness centrality values of genes in the MTDIA/meu1Δ network. [file dmm-18-052173-TableS11.xlsx]

## Sheet: Supplementary Table S11
ORF	Gene	Degree	Betweenness
YJR066W	TOR1	8	5148.87
YIL148W	RPL40A	21	4296.51
YFL039C	ACT1	7	4145.48
YGR192C	TDH3	12	3960.19
YGR163W	GTR2	7	3409.58
YCR009C	RVS161	8	3136.79
YKL081W	TEF4	14	2787.37
YDR388W	RVS167	7	2778.05
YER125W	RSP5	3	2387.82
YDL042C	SIR2	4	2239.55
YDL077C	VAM6	10	2208.52
YOR133W	EFT1	20	2198
YGL253W	HXK2	5	2035.18
YDR477W	SNF1	4	1990.76
YNL241C	ZWF1	7	1916.19
YER178W	PDA1	9	1640.6
YNL229C	URE2	6	1637.64
YOR001W	RRP6	13	1625.28
YJR121W	ATP2	4	1619.45
YHR161C	YAP1801	4	1615.73
YLR372W	ELO3	3	1596
YDL160C	DHH1	9	1555.12
YOL068C	HST1	8	1533.94
YAL030W	SNC1	2	1461.51
YJL052W	TDH1	10	1452.78
YMR183C	SSO2	8	1448.91
YDR172W	SUP35	3	1417.66
YCL008C	STP22	3	1374.75
YOL139C	CDC33	3	1366.47
YBR289W	SNF5	7	1353.96
YNR001C	CIT1	10	1335.5
YDR359C	EAF1	5	1254.47
YGL043W	DST1	7	1252.13
YBR117C	TKL2	10	1180.71
YDR207C	UME6	6	1160.46
YAR015W	ADE1	7	1136.82
YML026C	RPS18B	25	1135.46
YBR010W	HHT1	4	1119.79
YDL140C	RPO21	4	1067.11
YAL038W	CDC19	6	1055.55
YDR227W	SIR4	3	1032.1
YBR126C	TPS1	6	987.99
YGL055W	OLE1	3	924
YER040W	GLN3	2	916.32
YBR181C	RPS6B	13	889.99
YFL033C	RIM15	2	881.47
YPR080W	TEF1	4	877.24
YPL129W	TAF14	5	870.34
YDR101C	ARX1	19	851.75
YNL098C	RAS2	4	836.7
YOR136W	IDH2	8	831.75
YMR169C	ALD3	4	826.57
YER006W	NUG1	6	727.1
YGL256W	ADH4	5	717.06
YLR056W	ERG3	3	696
YCR077C	PAT1	8	690.39
YDL074C	BRE1	4	666.45
YPR173C	VPS4	3	649.31
YMR106C	YKU80	2	643.81
YGR104C	SRB5	6	643.51
YFL013C	IES1	5	640.76
YMR105C	PGM2	6	632.88
YDR037W	KRS1	2	617.78
YGR254W	ENO1	5	614.73
YPR023C	EAF3	3	610.38
YNR053C	NOG2	14	593.52
YAL002W	VPS8	7	591.42
YNL141W	AAH1	3	580.18
YCR034W	ELO2	3	572.5
YJL097W	PHS1	3	572.5
YBR118W	TEF2	3	562.04
YOL121C	RPS19A	23	534.17
YOR298C-A	MBF1	2	498.71
YGL105W	ARC1	2	487.39
YNR006W	VPS27	2	486.83
YOR038C	HIR2	3	484.81
YLR357W	RSC2	3	474.22
YEL009C	GCN4	2	468.34
YOR275C	RIM20	4	466
YPL061W	ALD6	3	466
YBL101C	ECM21	2	466
YNR016C	ACC1	2	466
YLR382C	NAM2	2	427.89
YOR061W	CKA2	8	423.28
YPL204W	HRR25	3	419.6
YDL209C	CWC2	2	403.65
YAL048C	GEM1	3	400.17
YAR003W	SWD1	2	400.15
YMR303C	ADH2	4	399.66
YDL047W	SIT4	2	398.34
YGR061C	ADE6	6	397.6
YOR374W	ALD4	3	381.91
YLR229C	CDC42	2	378.25
YOR069W	VPS5	3	374.26
YKL029C	MAE1	5	372.06
YER164W	CHD1	3	371.26
YPL016W	SWI1	2	364.43
YIR006C	PAN1	4	356.57
YDR375C	BCS1	2	355.83
YAL010C	MDM10	3	353.11
YFR031C-A	RPL2A	14	347.13
YLR340W	RPP0	12	346.93
YJL053W	PEP8	3	343.38
YDR148C	KGD2	4	334.35
YER092W	IES5	3	331.04
YCL040W	GLK1	4	324.63
YNL007C	SIS1	4	323.84
YCR079W	PTC6	2	319.01
YOR293W	RPS10A	20	305.96
YKL078W	DHR2	3	305.79
YDL138W	RGT2	3	289.54
YBR247C	ENP1	4	284.36
YLL026W	HSP104	3	282.34
YJR105W	ADO1	2	270.53
YOR106W	VAM3	6	257.74
YDL078C	MDH3	4	241.47
YDL185W	VMA1	3	238.78
YHR114W	BZZ1	3	237.86
YGL147C	RPL9A	20	236.2
YCR093W	CDC39	3	234
YNL106C	INP52	3	234
YKL182W	FAS1	2	234
YMR318C	ADH6	2	234
YNL021W	HDA1	2	234
YNL309W	STB1	2	234
YOL110W	SHR5	2	234
YOR322C	LDB19	2	234
YBL027W	RPL19B	13	232.53
YJL081C	ARP4	3	224.17
YGL037C	PNC1	2	219.72
YCR033W	SNT1	4	219.53
YNL070W	TOM7	2	217.88
YBL022C	PIM1	2	215.05
YDL060W	TSR1	4	213.33
YJR007W	SUI2	4	210.26
YPL226W	NEW1	2	206.39
YBL099W	ATP1	2	199.19
YDR064W	RPS13	12	186.63
YLR398C	SKI2	3	185.73
YCL032W	STE50	2	182.92
YBL087C	RPL23A	20	181.78
YDR176W	NGG1	2	179.95
YLR044C	PDC1	2	177.87
YPL262W	FUM1	4	177.46
YGL173C	XRN1	4	175.68
YBR103W	SIF2	3	172.82
YGL127C	SOH1	4	168.96
YLR262C	YPT6	2	163.51
YBR048W	RPS11B	11	160.59
YNL220W	ADE12	4	157.67
YDL035C	GPR1	3	155.84
YDR080W	VPS41	7	149.82
YGR252W	GCN5	2	149.74
YMR197C	VTI1	4	149.54
YFL018C	LPD1	3	140.2
YOR128C	ADE2	6	137.13
YDL006W	PTC1	2	132.41
YOR270C	VPH1	5	128.09
YDR399W	HPT1	2	121.49
YPR024W	YME1	2	121.3
YGL212W	VAM7	3	119.26
YER044C	ERG28	3	116.5
YNL280C	ERG24	3	116.5
YDR443C	SSN2	3	116.39
YBR245C	ISW1	2	115.89
YDR334W	SWR1	2	114.7
YBR127C	VMA2	2	112.61
YKL060C	FBA1	3	110.43
YDR050C	TPI1	5	110.16
YOR036W	PEP12	3	102.69
YBR221C	PDB1	3	100.35
YJL115W	ASF1	3	98.76
YDR310C	SUM1	3	97.63
YER068W	MOT2	2	97.17
YDR468C	TLG1	2	93.87
YLR113W	HOG1	2	78.08
YOR025W	HST3	2	69.35
YKL152C	GPM1	7	68.85
YDR121W	DPB4	2	63.84
YGR054W	YGR054W	11	63.54
YER165W	PAB1	2	55.33
YAL003W	EFB1	10	52.81
YGL095C	VPS45	2	44.6
YGR103W	NOP7	6	43.21
YER117W	RPL23B	18	36.68
YCL037C	SRO9	2	35.96
YDR408C	ADE8	5	35.75
YGL234W	ADE57	5	35.75
YBR095C	RXT2	3	31.62
YLR134W	PDC5	2	28.32
YBL093C	ROX3	3	27.84
YBL072C	RPS8A	11	26.55
YDL194W	SNF3	3	25.42
YJL029C	VPS53	2	25.38
YCL059C	KRR1	3	24.08
YGL124C	MON1	5	23.82
YLR074C	BUD20	7	23.22
YDL014W	NOP1	4	21.37
YGR148C	RPL24B	17	21.17
YJL069C	UTP18	3	20.82
YMR300C	ADE4	5	18.86
YCL030C	HIS4	2	18.66
YDR164C	SEC1	2	16.76
YAL035W	FUN12	9	15.5
YCR081W	SRB8	3	9.2
YGL120C	PRP43	3	8.24
YAL059W	ECM1	5	7.82
YCR005C	CIT2	3	7.47
YDR299W	BFR2	2	4.71
YPR070W	MED1	3	4.35
YBR196C	PGI1	2	3.17
YLR447C	VMA6	2	1.89
YIL112W	HOS4	3	0.33
YBR131W	CCZ1	2	0
YDR128W	MTC5	2	0
YDR293C	SSD1	2	0
YEL062W	NPR2	2	0
YGR175C	ERG1	2	0
YJR140C	HIR3	2	0
YNL294C	RIM21	2	0
YOR030W	DFG16	2	0
YOR132W	VPS17	2	0
YOR279C	RFM1	2	0
YAL044C	GCV3	1	0
YBR026C	ETR1	1	0
YDL056W	MBP1	1	0
YDR074W	TPS2	1	0
YDR151C	CTH1	1	0
YDR244W	PEX5	1	0
YDR410C	STE14	1	0
YER062C	GPP2	1	0
YGR055W	MUP1	1	0
YGR086C	PIL1	1	0
YHR194W	MDM31	1	0
YLR246W	ERF2	1	0
YPR179C	HDA3	1	0

## Sheet: Supplementary Table S12
Strain	Genotype	Reference
Y7092	MATα can1Δ::STE2pr-Sp_HIS5; lyp1Δ; his3Δ1 leu2Δ0 ura3Δ0 met15Δ0 LYS2	Tong et al. 2001
meu1Δ	MATα meu1Δ::natR; can1Δ::STE2pr-Sp_HIS5; lyp1Δ; his3Δ1 leu2Δ0 ura3Δ0 met15Δ0 LYS2	This study
meu1ΔxxxΔ	MATa meu1Δ::natR; xxxΔ::kanR; can1Δ::STE2pr-Sp_HIS5; lyp1Δ; his3Δ1 leu2Δ0 ura3Δ0 met15Δ0 LYS2	This study
xxxΔ	MATa xxxΔ::kanR his3Δ1 leu2Δ0 ura3Δ0 met15Δ0 LYS2	Tong et al. 2001
xxx-GFP	MATa xxx-GFP::HIS5 can1Δ::STE2pr-Sp_LEU2; lyp1Δ::HPH::NLS RS2::TEF2pr_mCherry; his3Δ1 leu2Δ0 ura3Δ0 met15Δ0 LYS2 CEN3::hENT1::URA3	This study
meu1Δ xxx-GFP	MATa meu1Δ::kanR; xxx-GFP::HIS5; can1Δ::STE2pr-Sp_LEU2; lyp1Δ::HPH::NLS-RS2::TEF2pr_mCherry; his3Δ1 leu2Δ0 ura3Δ0 met15Δ0 LYS2 CEN3::hENT1::URA3	This study

## Sheet: Supplementary Table S13
Medium	Preparation
Yeast peptone dextrose (YPD) agar	1% (w/v) yeast extract, 2% (w/v) bacto-peptone, 0.12% (w/v) adenine, 2% (w/v) agar (Invitrogen) and 2% (w/v) glucose. YPD broth was prepared as above without the addition of agar.
Synthetic complete (SC) and synthetic dropout (SD) agar	0.17% (w/v) yeast nitrogen base without amino acids or ammonium sulphate, 0.1% (w/v) monosodium glutamate, 0.2% (w/v) amino acid mixture to suit, 2% (w/v) agar and 2% (w/v) glucose. SC broth was prepared as above without the addition of agar. SD media was made same as SC minus the appropriate amino acid supplement.
Complete Minimum (CM)	0.725% (w/v) CM amino acids/ammonium sulphate mixture to suit, 2% (w/v) agar and either 2% (w/v) galactose, 2% (w/v) raffinose or 2% (w/v) galactose with 2% (w/v) raffinose. CM broth was prepared as above without the addition of agar.
Amino acid mixture for SC media	3 g adenine, 2 g uracil, 2 g inositol, 0.2 g para-aminobenzoic acid, 2 g alanine, 2 g asparagine, 2 g aspartic acid, 2 g cysteine, 2 g glutamic acid, 2 g glutamine, 2 g glycine, 2 g histidine, 2 g isoleucine, 10 g leucine, 2 g lysine, 2 g methionine, 2 g phenylalanine, 2 g proline, 2 g serine, 2 g threonine, 2 g tryptophan, 2 g tyrosine, and 2 g valine.
Amino acid/ammonium sulphate mixture for CM	100 g yeast nitrogen base without amino acids or ammonium sulphate, 293.11 g of ammonium sulphate, 1.2 g adenine, 1.2 g arginine, 1.2 g histidine, 1.8 g isoleucine, 3.6 g leucine, 1.8 lysine, 1.2 methionine, 3 g phenylalanine, 1.2 g tryptophan, 1.8 g tyrosine, 1.2 g uracil, and 9 g valine.
