# Supplementary material for: The anti-cancer transition-state inhibitor MTDIA inhibits human MTAP, inducing autophagy in humanized yeast
Source: Dis Model Mech. 2025 Jun 30;18(6):dmm052173. doi: 10.1242/dmm.052173 (PMC12231107; doi:10.1242/dmm.052173)
Supplement: Table S12. Strains used in this study. [file dmm-18-052173-TableS12.xlsx]

## Sheet: Supplementary Table S12
Strain	Genotype	Reference
Y7092	MATα can1Δ::STE2pr-Sp_HIS5; lyp1Δ; his3Δ1 leu2Δ0 ura3Δ0 met15Δ0 LYS2	Tong et al. 2001
meu1Δ	MATα meu1Δ::natR; can1Δ::STE2pr-Sp_HIS5; lyp1Δ; his3Δ1 leu2Δ0 ura3Δ0 met15Δ0 LYS2	This study
meu1ΔxxxΔ	MATa meu1Δ::natR; xxxΔ::kanR; can1Δ::STE2pr-Sp_HIS5; lyp1Δ; his3Δ1 leu2Δ0 ura3Δ0 met15Δ0 LYS2	This study
xxxΔ	MATa xxxΔ::kanR his3Δ1 leu2Δ0 ura3Δ0 met15Δ0 LYS2	Tong et al. 2001
xxx-GFP	MATa xxx-GFP::HIS5 can1Δ::STE2pr-Sp_LEU2; lyp1Δ::HPH::NLS RS2::TEF2pr_mCherry; his3Δ1 leu2Δ0 ura3Δ0 met15Δ0 LYS2 CEN3::hENT1::URA3	This study
meu1Δ xxx-GFP	MATa meu1Δ::kanR; xxx-GFP::HIS5; can1Δ::STE2pr-Sp_LEU2; lyp1Δ::HPH::NLS-RS2::TEF2pr_mCherry; his3Δ1 leu2Δ0 ura3Δ0 met15Δ0 LYS2 CEN3::hENT1::URA3	This study
