# Supplementary material for: The anti-cancer transition-state inhibitor MTDIA inhibits human MTAP, inducing autophagy in humanized yeast
Source: Dis Model Mech. 2025 Jun 30;18(6):dmm052173. doi: 10.1242/dmm.052173 (PMC12231107; doi:10.1242/dmm.052173)
Supplement: Table S13. Media used in this study. [file dmm-18-052173-TableS13.xlsx]

## Sheet: Supplementary Table S13
Medium	Preparation
Yeast peptone dextrose (YPD) agar	1% (w/v) yeast extract, 2% (w/v) bacto-peptone, 0.12% (w/v) adenine, 2% (w/v) agar (Invitrogen) and 2% (w/v) glucose. YPD broth was prepared as above without the addition of agar.
Synthetic complete (SC) and synthetic dropout (SD) agar	0.17% (w/v) yeast nitrogen base without amino acids or ammonium sulphate, 0.1% (w/v) monosodium glutamate, 0.2% (w/v) amino acid mixture to suit, 2% (w/v) agar and 2% (w/v) glucose. SC broth was prepared as above without the addition of agar. SD media was made same as SC minus the appropriate amino acid supplement.
Complete Minimum (CM)	0.725% (w/v) CM amino acids/ammonium sulphate mixture to suit, 2% (w/v) agar and either 2% (w/v) galactose, 2% (w/v) raffinose or 2% (w/v) galactose with 2% (w/v) raffinose. CM broth was prepared as above without the addition of agar.
Amino acid mixture for SC media	3 g adenine, 2 g uracil, 2 g inositol, 0.2 g para-aminobenzoic acid, 2 g alanine, 2 g asparagine, 2 g aspartic acid, 2 g cysteine, 2 g glutamic acid, 2 g glutamine, 2 g glycine, 2 g histidine, 2 g isoleucine, 10 g leucine, 2 g lysine, 2 g methionine, 2 g phenylalanine, 2 g proline, 2 g serine, 2 g threonine, 2 g tryptophan, 2 g tyrosine, and 2 g valine.
Amino acid/ammonium sulphate mixture for CM	100 g yeast nitrogen base without amino acids or ammonium sulphate, 293.11 g of ammonium sulphate, 1.2 g adenine, 1.2 g arginine, 1.2 g histidine, 1.8 g isoleucine, 3.6 g leucine, 1.8 lysine, 1.2 methionine, 3 g phenylalanine, 1.2 g tryptophan, 1.8 g tyrosine, 1.2 g uracil, and 9 g valine.
